# Supplementary material for: Antibacterial Properties of Fucoidans from the Brown Algae Fucus vesiculosus L. of the Barents Sea
Source: Biology (Basel). 2021 Jan 19;10(1):67. doi: 10.3390/biology10010067 (PMC7832856; doi:10.3390/biology10010067)
Supplement: Supplementary file 1 [file biology-10-00067-s001.zip]

Archive with 4 entries (3 files):
- biology-1025239-suppl_/
- biology-1025239-suppl_/FigureS1.pdf
- biology-1025239-suppl_/FigureS2.pdf
- biology-1025239-suppl_/FigureS3.pdf
